# Supplementary material for: How the Color Fades From Malus halliana Flowers: Transcriptome Sequencing and DNA Methylation Analysis
Source: Front Plant Sci. 2020 Sep 23;11:576054. doi: 10.3389/fpls.2020.576054 (PMC7539061; doi:10.3389/fpls.2020.576054)
Supplement: Supplementary file 5 [file Table_2.xls]

Sample	Total	Unmapped(%)	Unique_Mapped(%)	Multiple_Mapped(%)	Total_Mapped(%)
S1-1	50315638	5765996 (11.46%)	43260539 (85.98%)	1289103 (2.56%)	44549642 (88.54%)
S1-2	58675466	7223643 (12.31%)	49784132 (84.85%)	1667691 (2.84%)	51451823 (87.69%)
S1-3	48183432	5263084 (10.92%)	41641737 (86.42%)	1278611 (2.65%)	42920348 (89.08%)
S2-1	61219784	6737058 (11.00%)	52807175 (86.26%)	1675551 (2.74%)	54482726 (89.00%)
S2-2	64545370	7047124 (10.92%)	55726995 (86.34%)	1771251 (2.74%)	57498246 (89.08%)
S2-3	58224190	6340864 (10.89%)	50295936 (86.38%)	1587390 (2.73%)	51883326 (89.11%)
S3-1	51705212	5441025 (10.52%)	45049724 (87.13%)	1214463 (2.35%)	46264187 (89.48%)
S3-2	61290112	6526480 (10.65%)	53255037 (86.89%)	1508595 (2.46%)	54763632 (89.35%)
S3-3	62893208	7378065 (11.73%)	53938640 (85.76%)	1576503 (2.51%)	55515143 (88.27%)
