# Supplementary material for: How the Color Fades From Malus halliana Flowers: Transcriptome Sequencing and DNA Methylation Analysis
Source: Front Plant Sci. 2020 Sep 23;11:576054. doi: 10.3389/fpls.2020.576054 (PMC7539061; doi:10.3389/fpls.2020.576054)
Supplement: Supplementary file 6 [file Table_3.xls]

sample	Refer_Genes	sequenced_Refer_Genes(%)	Novel_Genes	sequenced_Novel_Genes(%)	Total_Genes	sequenced_Total_Genes(%)
all	44677	31660 (70.86%)	2159	2159 (100.00%)	46836	33819 (72.21%)
S1-1	44677	27460 (61.46%)	2159	2008 (93.01%)	46836	29468 (62.92%)
S1-2	44677	27903 (62.45%)	2159	2007 (92.96%)	46836	29910 (63.86%)
S1-3	44677	27678 (61.95%)	2159	2026 (93.84%)	46836	29704 (63.42%)
S2-1	44677	27146 (60.76%)	2159	2014 (93.28%)	46836	29160 (62.26%)
S2-2	44677	26911 (60.23%)	2159	2010 (93.10%)	46836	28921 (61.75%)
S2-3	44677	26490 (59.29%)	2159	1999 (92.59%)	46836	28489 (60.83%)
S3-1	44677	26724 (59.82%)	2159	1969 (91.20%)	46836	28693 (61.26%)
S3-2	44677	26928 (60.27%)	2159	1977 (91.57%)	46836	28905 (61.72%)
S3-3	44677	27259 (61.01%)	2159	1985 (91.94%)	46836	29244 (62.44%)
